# Supplementary material for: Hydantoanabaenopeptins from Lake Kinneret Microcystis Bloom, Isolation, and Structure Elucidation of the Possible Intermediates in the Anabaenopeptins Biosynthesis
Source: Mar Drugs. 2023 Jul 13;21(7):401. doi: 10.3390/md21070401 (PMC10381486; doi:10.3390/md21070401)
Supplement: Supplementary file 1 [file marinedrugs-21-00401-s001.zip]

Archive with 1 entries (1 files):
- marinedrugs-2429752-supplementary.pdf
